# Supplementary material for: Alloy information helps prioritize material criticality lists
Source: Nat Commun. 2022 Jan 10;13:150. doi: 10.1038/s41467-021-27829-w (PMC8748655; doi:10.1038/s41467-021-27829-w)
Supplement: Supplementary file 2 — Source Data [file 41467_2021_27829_MOESM2_ESM.xlsx]

## Sheet: Cover sheet
Source Data for
Alloy Information Helps Prioritize Material Criticality Lists
T.E. Graedel, Barbara K. Reck, and Alessio Miatto
Center for Industrial Ecology, School of the Environment, Yale University
195 Prospect St., New Haven, CT 06511
Please address correspondence to:
thomas.graedel@yale.edu
These supporting data provide numerical data for all the figures present in the manuscript.
Table of content
Summary table	Numerical data used to plot Figures 4 and 5 of the main manuscript. Equivalent to Supplementary Table 4.
End use alloy shares	Main end uses and their respective alloy shares for 69 elements.
Recycling rate update	Updated end-of-life recycling rates compared to UNEP (2011).
Criticality designation lists	Criticality designation for 5 regions (United States, European Union, Canada, Australia, and Japan).

## Sheet: Summary table
Atomic number	Element	Symbol	Alloy use [%]	Companionality [%]	Losses to downcycling and final disposal [%]	US import dependency [%]	Critical where?
2	Helium	He	0	0	97	0	United States and elsewhere
3	Lithium	Li	1	52	97	60	United States and elsewhere
4	Beryllium	Be	72	11	79	20	United States and elsewhere
5	Boron	B	4	0.3	96	1	Elsewhere
6	Carbon (graphite)	C	1	0	90	100	United States and elsewhere
9	Fluorine	F	15	80	100	100	United States and elsewhere
12	Magnesium	Mg	75	3	61	20	United States and elsewhere
13	Aluminium	Al	98	1	40	81	United States and elsewhere
14	Silicon metal	Si	46	0	37	34	Elsewhere
15	Phosphorus	P	7	1	100	7	Elsewhere
19	Potassium	K	1	0	100	90	United States and elsewhere
21	Scandium	Sc	36	100	95	100	United States and elsewhere
22	Titanium metal	Ti	95	1	30	61	United States and elsewhere
23	Vanadium	V	96	82	95	100	United States and elsewhere
24	Chromium	Cr	97	2	64	69	United States and elsewhere
25	Manganese	Mn	93	3	47	100	United States and elsewhere
26	Iron	Fe	98	0.5	22	24	Not critical
27	Cobalt	Co	38	85	32	72	United States and elsewhere
28	Nickel	Ni	85	2	40	52	Elsewhere
29	Copper	Cu	40	9	52	31	Elsewhere
30	Zinc	Zn	34	10	48	81	Elsewhere
31	Gallium	Ga	80	100	95	100	United States and elsewhere
32	Germanium	Ge	25	100	70	65	United States and elsewhere
33	Arsenic	As	14	92	99	100	United States (only)
34	Selenium	Se	10	100	95	50	Elsewhere
37	Rubidium	Rb	0	100	100	100	United States and elsewhere
38	Strontium	Sr	5	0	99	100	United States and elsewhere
39	Yttrium	Y	7	29	99	100	United States and elsewhere
40	Zirconium	Zr	5	100	99	40	United States and elsewhere
41	Niobium	Nb	95	2	94	100	United States and elsewhere
42	Molybdenum	Mo	80	46	70	0	Elsewhere
44	Ruthenium	Ru	61	100	90	100	United States and elsewhere
45	Rhodium	Rh	3	100	40	100	United States and elsewhere
46	Palladium	Pd	6	97	40	45	United States and elsewhere
47	Silver	Ag	28	71	65	71	Not critical
48	Cadmium	Cd	16	100	77	25	Not critical
49	Indium	In	20	100	95	100	United States and elsewhere
50	Tin	Sn	74	3	70	75	United States and elsewhere
51	Antimony	Sb	14	80	95	85	United States and elsewhere
52	Tellurium	Te	85	100	99	90	United States and elsewhere
55	Cesium	Cs	0	100	33	100	United States and elsewhere
56	Barium	Ba	0	2	100	78	United States and elsewhere
57	Lanthanum	La	28	93	100	100	United States and elsewhere
58	Cerium	Ce	22	73	100	100	United States and elsewhere
59	Praseodymium	Pr	61	100	99	100	United States and elsewhere
60	Neodymium	Nd	74	100	99	100	United States and elsewhere
62	Samarium	Sm	97	82	99	100	United States and elsewhere
63	Europium	Eu	0	100	100	100	United States and elsewhere
64	Gadolinium	Gd	4	100	99	100	United States and elsewhere
65	Terbium	Tb	44	100	99	100	United States and elsewhere
66	Dysprosium	Dy	100	100	100	100	United States and elsewhere
67	Holmium	Ho	5	100	99	100	United States and elsewhere
68	Erbium	Er	8	100	97	100	United States and elsewhere
69	Thulium	Tm	1	100	99	100	United States and elsewhere
70	Ytterbium	Yb	2	100	100	100	United States and elsewhere
71	Lutetium	Lu	0	100	100	100	United States and elsewhere
72	Hafnium	Hf	76	100	99	100	United States and elsewhere
73	Tantalum	Ta	42	28	80	100	United States and elsewhere
74	Tungsten	W	80	5	75	60	United States and elsewhere
75	Rhenium	Re	70	100	48	80	United States and elsewhere
76	Osmium	Os	20	100	100	100	United States and elsewhere
77	Iridium	Ir	35	100	75	95	United States and elsewhere
78	Platinum	Pt	6	16	45	68	United States and elsewhere
79	Gold	Au	39	14	10	1	Not critical
80	Mercury	Hg	59	35	56	90	Not critical
81	Thallium	Tl	5	99	100	100	Elsewhere
82	Lead	Pb	2	10	8	31	Not critical
83	Bismuth	Bi	38	90	99	96	United States and elsewhere
92	Uranium	U	0	20	100	95	United States and elsewhere

## Sheet: End use alloy shares
End uses in colored fields (blue/green) are used to mark the respective fractional elemental use in alloy form.
Atomic number	Element	Symbol	End uses																Alloy share	Scope	Reference Year	Source
2	Helium	He	MRI	Lifting gas	Analytical and laboratory applications	Welding	Engineering and scientific applications	Leak detection	Semiconductor manufacturing	Hard drives and other applications
			0.3	0.17	0.14	0.09	0.06	0.05	0.05	0.14									0	U.S.	2018	USGS mineral commodity summaries 2018
																			0	U.S.		USGS 2018
3	Lithium	Li	Batteries	Ceramic and glass	Lubricant and grease	Synthetic rubber	Aluminum production	Air conditioning	Pharmaceutical	Defense	Other
			0.43	0.28	0.07	0.05	0.04	0.03	0.02	0	0.08									U.S.		Miatto et al. (2020), baseline 2016
			Batteries	Ceramic and glass	Lubricant and grease	Other non-alloy *	Other alloy *	Cont. casting mold flux powders	Polymer production	Air treatment	Other uses, non-alloy
			0.3	0.32	0.09	0.28	0.01												0.01	Global		Sun, X., Hao, H., Zhao, F., Liu, Z., 2017. Tracing global lithium flow: A trade-linked material flow analysis. Resources, Conservation and Recycling 124, 50-61. https://doi.org/10.1016/j.resconrec.2017.04.012.
			0.71	0.14	0.04		0.01	0.02	0.02	0.01	0.05								0.01	Global	2020	USGS MCS 2021
4	Beryllium	Be	Electronic & telecommunication equipment		Automotive electronics	Automotive components	Aerospace components		Energy applications		Moulds	Metal	Other							E.U.		European Commission, 2017. Study on the review of the list of critical raw materials—Critical raw materials factsheets. European Commission, Brussels. ISBN: 978-92-79-72119-9. 10.2873/398823.
			0.4		0.16	0.16	0.1		0.08		0.03	0.03	0.04								ca. 2014
			alloy	non-alloy			alloy	non-alloy	alloy	non-alloy												Best Estimate
			0.3	0.1	0.16	0.16	0.05	0.05	0.04	0.04	0.03	0.03	0.04						0.74	E.U.		Best Estimate, based on EC 2017
			Industrial components		Aerospace & defense		Automotive electronics		Consumer electronics		Telecomm. infrastructure		Energy applications		Semiconductor applic.		Other
			0.21		0.2		0.14		0.14		0.14		0.09		0.01		0.07			U.S.	2019	USGS Mineral Commodity Summaries 2020
			alloy	non-alloy	alloy	non-alloy	alloy	non-alloy	alloy	non-alloy	alloy	non-alloy	alloy	non-alloy	alloy	non-alloy	alloy	non-alloy
			0.16	0.05	0.15	0.05	0.14	0	0.14	0	0.07	0.07	0.05	0.04	0	0.01	0	0.07	0.71	U.S.		Best Estimate, based on USGS mcs 2020
																			0.72	Global		Best estimate, based on EU and USGS
5	Boron	B	Glass	Frits and ceramics	Fertilizers	Wood preservatives	Chemicals	Metals	Others												average 2010-2014
			0.49	0.15	0.13	0.04	0.04	0.04	0.11										0.04	E.U.		European Commission, 2017. Study on the review of the list of critical raw materials—Critical raw materials factsheets. European Commission, Brussels. ISBN: 978-92-79-72119-9. 10.2873/398823.
			Glass and ceramics	Others
			0.8	0.2																U.S.	2020	USGS Mineral Commodity Summaries 2021
			0.8	alloy (semiconductors)	non-alloy
				0.04	0.15														0.04	U.S.		USGS MCS 2021
				0.04															0.04	Global		Best estimate, based on EU 2017 and USGS 2021	https://www.orocobre.com/the-markets/boron-market/
6	Carbon (graphite)	C	Refractories	Brake lining	Powdered metals	Lubricants	Batteries	Rubber	Carbon products	Foundries	Other
			0.33	0.08	0.08	0.05	0.04	0.04	0.02	0.01	0.35								0	U.S.	2017	USGS Minerals Yearbook 2017
			Electrodes	Refractories	Lubricants	Foundries	Batteries	Graphite shapes	Recarburizing	Other
			0.34	0.2	0.06	0.05	0.04	0.04	0.01	0.24										Global	2019	Jara et al. (2019). https://doi.org/10.1016/j.ijmst.2019.04.003
																			0.01	Global		Best estimate
9	Fluorine	F	Chemicals	Steelmaking flux	Aluminum fluoride (AlF3)
			0.4	0.35	0.15														0.15	Global	2017	USGS Minerals Yearbook 2017
																			0.15	Global		USGS Minerals Yearbook 2017
12	Magnesium metal	Mg	Transportation	Desulfurization agent	Packaging	Construction	Other uses														average 2010-2014
			0.58	0.12	0.07	0.05	0.09													E.U.		European Commission, 2017. Study on the review of the list of critical raw materials—Critical raw materials factsheets. European Commission, Brussels. ISBN: 978-92-79-72119-9. 10.2873/398823.
							alloy	non-alloy
							0.05	0.04											0.75	E.U.		Best Estimate, based on EC 2017
			Castings	Aluminium alloys	Desulfurization of iron and steel	Other uses
			0.47	0.33	0.16	0.04														U.S.	2020	USGS Mineral Commodity Summaries 2021
						alloy	non-alloy
						0.02	0.02												0.82	U.S.		Best estimate, based on USGS MCS 2021
			Die castings	Aluminum alloys	Titanium refining	Steel desulphurisation	Nodular cast iron	Other uses
			0.336	0.334	0.11	0.11	0.06	0.05												global	2012	Roskill Information Services, November 2013
								alloy	non-alloy
								0.02	0.03										0.75	Global		Best estimate, based on Roskill 2013
13	Aluminium	Al	Mobility (transport and automotive)	Construction	Packaging	High-tech engineering	Consumer durables
			0.39	0.24	0.17	0.13	0.07												1	E.U.	ca. 2015	European Commission, 2017. Study on the review of the list of critical raw materials—Non-critical raw materials factsheets. European Commission, Brussels. ISBN 978-92-79-72118-2. 10.2873/49178.
			Transportation	Packaging	Building	Electrical	Consumer durables	Machinery	Other uses
			0.4	0.21	0.14	0.08	0.07	0.07	0.03											U.S.	2020	USGS Mineral Commodity Summaries 2021
									alloy	non-alloy
									0.01	0.02									0.98	Global		Best estimate, based on USGS MCS 2021
14	Silicon metal	Si	Chemical applications	Aluminium alloys	Solar applications	Electronic applications															average 2010-2014
			0.54	0.38	0.06	0.02													0.46	E.U.		European Commission, 2017. Study on the review of the list of critical raw materials—Critical raw materials factsheets. European Commission, Brussels. ISBN: 978-92-79-72119-9. 10.2873/398823.
																			0.46	Global		Best estimate, based on EU 2017
15	Phosphorus	P	Chemical industry applications	Electronics		Metal products															average 2010-2014
			0.9	0.05		0.05														Global		European Commission, 2017. Study on the review of the list of critical raw materials—Critical raw materials factsheets. European Commission, Brussels. ISBN: 978-92-79-72119-9. 10.2873/398823.
				alloy	non-alloy	alloy	non-alloy
				0.03	0.02	0.04	0.01												0.07	Global		Best Estimate, based on EC 2017
19	Potassium	K	Fertilizers	Chemical and industrial applications
			0.85	0.15															0	U.S.	2020	USGS Mineral Commodity Summaries 2021
																			0.01	U.S.		Best estimate
21	Scandium	Sc	Solid oxide fuel cells	Sc-Al alloys	Others																average 2010-2014
			0.9	0.09	0.01														0.09	Global		European Commission, 2017. Study on the review of the list of critical raw materials—Critical raw materials factsheets. European Commission, Brussels. ISBN: 978-92-79-72119-9. 10.2873/398823.
			SOFC	Aerospace & Defense	Sporting Goods	Electronics	Ceramics	Lighting	3D printing	Others
			0.36	0.26	0.1	0.09	0.06	0.04	0.02	0.07									0.36	Global	2019	Mordor Intelligence, 2021. Scandium market - growth, trends, COVID-19 impact, and forecasts. https://www.mordorintelligence.com/industry-reports/scandium-market
22	Titanium	Ti	Paints	Polymers	Aerospace	Medical equipment	Automotive	Alloys	Hand-held objects	Others											average 2010-2014
			0.54	0.24	0.08	0.06	0.03	0.02	0.02	0.01									0.21	Global		European Commission, 2017. Study on the review of the list of critical raw materials—Non-critical raw materials factsheets. European Commission, Brussels. ISBN 978-92-79-72118-2. 10.2873/49178.
	Titanium metal		Aerospace	Others (armor, chemical processing, marine hardware, power generation, medical implants, consumer, other)
			0.8	0.2
				alloy	non-alloy
			0.8	0.15	0.05														0.95	U.S.	2017	USGS 2017 Minerals Yearbook. Titanium.
																			0.95	Global		Best estimate, based on USGS 2017 MYB
23	Vanadium	V	High-strength low-alloy steel (HSLA)	Special steel	Super alloys for high-end uses	Cast iron for rigid structures	Stainless steel	Chemicals	Energy storage												average 2010-2014
			0.6	0.3	0.03	0.02	0.01	0.03	0.01										0.96	Global		European Commission, 2017. Study on the review of the list of critical raw materials—Critical raw materials factsheets. European Commission, Brussels. ISBN: 978-92-79-72119-9. 10.2873/398823.
24	Chromium	Cr	Stainless steel products	Alloy steel products	Casting molds	Chemicals	Refractory bricks and mortars														average 2010-2014
			0.74	0.19	0.03	0.03	0.01												0.96	E.U.		European Commission, 2017. Study on the review of the list of critical raw materials—Non-critical raw materials factsheets. European Commission, Brussels. ISBN 978-92-79-72118-2. 10.2873/49178.
			Stainless steel alloys	Superalloys	Others
			0.96	0.02	0.02														0.98	U.S.	2019	USGS Mineral Commodity Summaries 2020
																			0.97	Global		Best estimate, based on USGS MCS 2021 and EC 2017
25	Manganese	Mn	Steel (all forms)	Non-steel alloys	Chemical manufacture	Batteries (cathodes)
			0.87	0.06	0.05	0.02													0.93	Global	2014	European Commission, 2017. Study on the review of the list of critical raw materials—Non-critical raw materials factsheets. European Commission, Brussels. ISBN 978-92-79-72118-2. 10.2873/49178.
26	Iron	Fe	Steel production	Pure iron and other uses
			0.98	0.02															0.98	U.S.	2020	USGS Mineral Commodity Summaries 2021
																			0.98	Global		Best estimate, based on USGS MCS 2021
27	Cobalt	Co	Battery chemicals	Superalloys, hardfacing/HSS and other alloys	Hard materials (carbides and diamond tools)	Catalysts	Ceramics and pigments	Magnets	Tyre adhesives and paint dryers	Other
			0.42	0.23	0.1	0.07	0.05	0.05	0.04	0.04									0.38	Global	2015	European Commission, 2017. Study on the review of the list of critical raw materials—Critical raw materials factsheets. European Commission, Brussels. ISBN: 978-92-79-72119-9. 10.2873/398823.
28	Nickel	Ni	Construction metal products	Steel alloys	Batteries	Compounds	Plates	Chassis parts	Steel frames for other transportation equipment	Leisure equipment
			0.34	0.16	0.16	0.13	0.07	0.05	0.05	0.04									0.64	Global		European Commission, 2017. Study on the review of the list of critical raw materials—Non-critical raw materials factsheets. European Commission, Brussels. ISBN 978-92-79-72118-2. 10.2873/49178.
			Stainless steel	Alloy steel	Ni-&Cu-based alloys	Plating	Ni Foundry	Others
			0.67	0.08	0.11	0.07	0.03	0.04											0.86	Global		Reck et al., Global nickel cycle in 2010, in preparation. (Update of Reck, B. K.; Rotter, V. S., Comparing growth rates of nickel and stainless steel use in the early 2000s. Journal of Industrial Ecology 2012, 16, (4), 518-528)
																			0.85	Global		Best estimate, based on Reck et al and Roskill 2021
29	Copper	Cu	Components and household	Tubes, plates, wires	Machinery	Digital appliances	Ships, trucks, and armored vehicles	Automotive	Jewellery	Oxides and dopants	Subparts of interior	Electrolytic refined copper									average 2010-2014
			0.22	0.21	0.15	0.14	0.1	0.06	0.05	0.03	0.02	0.02								Global		European Commission, 2017. Study on the review of the list of critical raw materials—Non-critical raw materials factsheets. European Commission, Brussels. ISBN 978-92-79-72118-2. 10.2873/49178.
			Electrical	Industrial	Transportation	Cooling	Plumbing	Communications	Electronics	Architecture	Building plant	Others
			0.26	0.19	0.13	0.07	0.06	0.05	0.04	0.02	0.01	0.17								Global	2009	Graedel, T. E., E. M. Harper, N. T. Nassar, and B. K. Reck. 2015. On the materials basis of modern society. Proceedings of the National Academy of Sciences of the United States of America 112(20): 6295-6300
												alloy	non-alloy
												0.07	0.1						0.54	Global	2009	Estimate, based on Graedel et al. (2015)
			Building & Construction		Electrical & Electronic Products	Transportation Equipment		Consumer & General Products	Industrial Machinery & Equipment
			0.430799		0.200243	0.196432		0.104105	0.068422											U.S.	2018	Copper Development Association 2020. Annual Data 2020. Copper Supply & Consumption, 1999-2019
			Building & Construction		Electrical & Electronic Products	Transportation Equipment		Consumer & General Products	Industrial Machinery & Equipment
			alloy	non-alloy		alloy	non-alloy		alloy	non-alloy
			0.22	0.21	0.2	0.05	0.15	0.104105	0.03	0.04									0.404105	Global		Best estimate, based on CDA (2020) and Bell (2019)
30	Zinc	Zn	Steel products galvanazing	Zinc alloys	Electrical equipment	Pigments															average 2010-2014
			0.51	0.34	0.1	0.05													0.34	Global		European Commission, 2017. Study on the review of the list of critical raw materials—Non-critical raw materials factsheets. European Commission, Brussels. ISBN 978-92-79-72118-2. 10.2873/49178.
31	Gallium	Ga	Integrated circuits	Lighting	Copper-Indium-Selenium-Gallium photovoltaic technology (CISG)
			0.7	0.25	0.05														0.75	Global	2014	European Commission, 2017. Study on the review of the list of critical raw materials—Critical raw materials factsheets. European Commission, Brussels. ISBN: 978-92-79-72119-9. 10.2873/398823.
			GaAs, GaN, GaP wafers	Others
			0.8	0.2															0.8	US	2020	USGS Mineral Commodity Summaries 2021
			ICs (GaAs)	Laser diodes/LED (GaN)	photodetector/solar cell	Others, R&D
			0.89	0.06	0.04	1													0.93	Global	2011	Licht, C., L. T. Peiro, and G. Villalba. 2015. Global Substance Flow Analysis of Gallium, Germanium, and Indium: Quantification of Extraction, Uses, and Dissipative Losses within their Anthropogenic Cycles. Journal of Industrial Ecology 19(5): 890-903.
																			0.8	Global		Best estimate, based on Licht et al (2015) and EC 2017
32	Germanium	Ge	Infrared optics	Optical fibres	Satellite solar cells	Others
			0.47	0.39	0.13	0.01													0.13	E.U.	2012	European Commission, 2017. Study on the review of the list of critical raw materials—Critical raw materials factsheets. European Commission, Brussels. ISBN: 978-92-79-72119-9. 10.2873/398823.
			Polymerization catalysts	Infrared optics	Electrical/solar applications	Others	Others [Missing from original manuscript]
			0.35	0.25	0.12	0.08	0.2												0.12	Global	2002	Moskalyk, R. R. (2004). Review of germanium processing worldwide. Minerals engineering, 17(3), 393-402. https://doi.org/10.1016/j.mineng.2003.11.014
			Fiber optics	IR optics	Catalyst PET	Electrical/semiconductor/solar	Others
			0.1	0.17	0.37	0.25	0.11												0.25	Global	2011	Licht, C., L. T. Peiro, and G. Villalba. 2015. Global Substance Flow Analysis of Gallium, Germanium, and Indium: Quantification of Extraction, Uses, and Dissipative Losses within their Anthropogenic Cycles. Journal of Industrial Ecology 19(5): 890-903.
33	Arsenic	As	Wood preservation, pesticides	Semiconductor devices	Copper alloys	Others
			0.68	0.07	0.07	0.18													0.14	Global		Graedel, T. E., E. M. Harper, N. T. Nassar, and B. K. Reck. 2015. On the materials basis of modern society. Proceedings of the National Academy of Sciences of the United States of America 112(20): 6295-6300
34	Selenium	Se	Metallurgy		Glass manufacturing	Electronics	Pigments	Agricultural/biological products	Chemical manufacture
			0.4		0.25	0.1	0.1	0.1	0.05													European Commission, 2017. Study on the review of the list of critical raw materials—Non-critical raw materials factsheets. European Commission, Brussels. ISBN 978-92-79-72118-2. 10.2873/49178.
			alloy (semiconductors)	non-alloy
			0.1	0.3															0.1	Global	2009-2016
37	Rubidium	Rb	Specialty glasses	Conductors	Biomedical applications
			n/a	n/a	n/a															U.S.	2020	USGS Mineral Commodity Summaries 2021
																			0	U.S.		USGS Mineral Commodity Summaries 2021
38	Strontium	Sr	Drilling fluids	Ceramic ferrite magnets	Pyrotechnics and signals	Electrolytic production of zinc	Master alloys	Pigments and fillers	Others
			0.64	0.12	0.12	0.03	0.03	0.03	0.03										0.03	U.S.	2019	USGS Mineral Commodity Summaries 2020
			Drilling fluids	Ceramic ferrite magnets	Pyrotechnics and signals	Electrolytic production of zinc	Master alloys	Pigments and fillers	Others
			0.26	0.27	0.27	0.05	0.05	0.05	0.05										0.05	U.S.	2020	USGS Mineral Commodity Summaries 2021
																			0.05	Global		Best estimate, based on USGS MCS 2021
39	Yttrium	Y	Lighting	Ceramics	Alloys	Glass	Others														average 2010-2014
			0.46	0.35	0.07	0.04	0.08												0.07	Global		European Commission, 2017. Study on the review of the list of critical raw materials—Critical raw materials factsheets. European Commission, Brussels. ISBN: 978-92-79-72119-9. 10.2873/398823.
			Phosphors	Ceramics	Battery alloys	Glass additives	Others
			0.48	0.36	0.01	0.01	0.14												0.01	Global	2015	Guyonett et al. (2015) https://doi.org/10.1016/j.jclepro.2015.04.123
																			0.07	Global		Best estimate, based on European Commission 2017
40	Zirconium	Zr	Ceramics	Foundry sand	Opacifiers	Refractories	Abrasives	Chemicals (predominantly, zirconium basic sulfate and zirconium oxychloride octohydrate as intermediate chemicals)	Metal alloys	Welding rod coatings
			Main use	Main use	Main use	Main use	Minor use	Minor use	Minor use	Minor use										U.S.	2020	USGS Mineral Commodity Summaries 2021
																			0.05	Global		Best estimate, based on USGS MCS 2021
41	Niobium	Nb	Steel (structural)	Steel (automotive)	Steel (pipeline)	Superalloys	Chemical applications
			0.31	0.28	0.27	0.08	0.06												0.94	Global		European Commission, 2017. Study on the review of the list of critical raw materials—Critical raw materials factsheets. European Commission, Brussels. ISBN: 978-92-79-72119-9. 10.2873/398823.
			Steels	Superalloys
			0.81	0.19															1	U.S.	2020	USGS Mineral Commodity Summaries 2021
																			0.95	Global		Best estimate, based on USGS MCS 2021 and EC 2017
42	Molybdenum	Mo	Metal products	Other base metal and alloys	Automotive	High strength parts	Chemical products, paints	Other transport equipment	Coatings, buttons, filaments	Glass	Medicine	Mix compounds									average 2010-2014
			0.28	0.15	0.14	0.12	0.11	0.1	0.06	0.02	0.01	0.01							0.79	Global		European Commission, 2017. Study on the review of the list of critical raw materials—Non-critical raw materials factsheets. European Commission, Brussels. ISBN 978-92-79-72118-2. 10.2873/49178.
			Engineering Steels	Stainless Steels	Chemicals	Foundries	Tool Steels	Mo-metals	Nickel alloys
			0.42	0.23	0.13	0.07	0.07	0.05	0.03										0.8	Global	2018	Uses of new Molybdenum. International Molybdenum Association. https://www.imoa.info/molybdenum-uses/molybdenum-uses.php
44	Ruthenium	Ru	Electrical	Chemical	Electrochemical	Other
			0.61	0.17	0.15	0.07													0.61	Global	2015	European Commission, 2017. Study on the review of the list of critical raw materials—Critical raw materials factsheets. European Commission, Brussels. ISBN: 978-92-79-72119-9. 10.2873/398823.
45	Rhodium	Rh	Autocatalyists	Chemical	Glass	Electrical	Others
			0.82	0.08	0.04	0.01	0.05															European Commission, 2017. Study on the review of the list of critical raw materials—Critical raw materials factsheets. European Commission, Brussels. ISBN: 978-92-79-72119-9. 10.2873/398823.
							alloy	non-alloy
							0.02	0.03											0.03	Global		Best estimate, based on EU 2017
46	Palladium	Pd	Autocatalyists	Electrical		Chemical	Dental	Jewellery	Investment	Others
			0.75	0.1		0.05	0.04	0.03	0.02	0.01										Global	2015	European Commission, 2017. Study on the review of the list of critical raw materials—Critical raw materials factsheets. European Commission, Brussels. ISBN: 978-92-79-72119-9. 10.2873/398823.
				alloy	non-alloy
				0.03	0.07														0.06	Global		Best estimate, based on EU 2017
47	Silver	Ag	Jewelry, recreative products	Paints, oxides, photograph	Automotive	Other tranportation equipment	Industrial machinery	Batteries	Glass	Parts like bearings	Electronic parts	Medicine									average 2010-2014
			0.31	0.18	0.08	0.07	0.07	0.07	0.06	0.06	0.06	0.04							0.28	Global		European Commission, 2017. Study on the review of the list of critical raw materials—Non-critical raw materials factsheets. European Commission, Brussels. ISBN 978-92-79-72118-2. 10.2873/49178.
48	Cadmium	Cd	NiCd batteries	Alloys	Coatings	Pigments	PVC stabilizers	Other
			0.75	0.16	0.04	0.03	0.02	0.01											0.16	Global	2019	Cadmium Applications. International Cadmium Association. https://www.cadmium.org/cadmium-applications
49	Indium	In	Flat panel displays	Solders	PV cells	Thermal interface material	Batteries	Alloys/compounds	Semiconductors and LEDs	Other
			0.56	0.1	0.08	0.06	0.05	0.04	0.03	0.08									0.17	Global	2012	European Commission, 2017. Study on the review of the list of critical raw materials—Critical raw materials factsheets. European Commission, Brussels. ISBN: 978-92-79-72119-9. 10.2873/398823.
			ITO target	Electrical, semiconductor	Alloys	Thermal interface material
			0.3	0.46	0.16	0.08													0.16	Global	2011	Licht, C., L. T. Peiro, and G. Villalba. 2015. Global Substance Flow Analysis of Gallium, Germanium, and Indium: Quantification of Extraction, Uses, and Dissipative Losses within their Anthropogenic Cycles. Journal of Industrial Ecology 19(5): 890-903.
																			0.2			Best estimate, based on EU 2017 and Licht et al. (2015)
50	Tin	Sn	Tinplate	Solders	Chemicals	Alloys (bronze, brass)	Float glass	Others													average 2010-2014
			0.15	0.48	0.16	0.05	0.02	0.14											0.68	Global		European Commission, 2017. Study on the review of the list of critical raw materials—Non-critical raw materials factsheets. European Commission, Brussels. ISBN 978-92-79-72118-2. 10.2873/49178.
			0.28	0.2	0.18	0.07	0.02	0.25											0.55	E.U.		European Commission, 2017. Study on the review of the list of critical raw materials—Non-critical raw materials factsheets. European Commission, Brussels. ISBN 978-92-79-72118-2. 10.2873/49178.
			Tinplate	Solder	Chemicals	Alloys	Babbit, brass and bronze, tinning	Others
			0.21	0.15	0.18	0.1	0.1	0.26											0.56	U.S.	2020	USGS Mineral Commodity Summaries 2021
			Solder	Tinplate	Lead-acid batteries	Copper alloys	Chemicals	Others
			0.47	0.14	0.08	0.05	0.18	0.08											0.74	Global	2017	Global tin use by application, 2017. International Tin Association. https://www.internationaltin.org/ita-survey-weaker-tin-use-growth-2018/
51	Antimony	Sb	Flame retardants	Lead-acid batteries	Lead alloys	Plastics (catalysts and stabilizers)	Glass and ceramics
			0.43	0.32	0.14	0.06	0.05												0.14	Global	2014	European Commission, 2017. Study on the review of the list of critical raw materials—Critical raw materials factsheets. European Commission, Brussels. ISBN: 978-92-79-72119-9. 10.2873/398823.
52	Tellurium	Te	Solar power	Thermo-electric devices	Metallurgy	Chemical manufacture	Rubber vulcanising														not specified
			0.4	0.3	0.15	0.1	0.05												0.85	Global		European Commission, 2017. Study on the review of the list of critical raw materials—Non-critical raw materials factsheets. European Commission, Brussels. ISBN 978-92-79-72118-2. 10.2873/49178.
55	Cesium	Cs	Oil and gas drilling	Infrared optics	Photoelectric cells	Scintillator counters	Spectrophotometers	Fuel cells	Others
			n/a	n/a	n/a	n/a	n/a	n/a	n/a										0	U.S.	2020	USGS Mineral Commodity Summaries 2021
																			0	U.S.		Best estimate, based on MCS 2021
56	Barium	Ba	Weighting agent in oil and gas well drilling fluids	Filler in rubbers, plastics, paints and paper	Chemical industry																average 2010-2014
			0.6	0.3	0.1														0	E.U.		European Commission, 2017. Study on the review of the list of critical raw materials—Critical raw materials factsheets. European Commission, Brussels. ISBN: 978-92-79-72119-9. 10.2873/398823.
			Weighting agent in oil and gas well drilling fluids	Others
			0.91	0.09															0	U.S.	2020	USGS Mineral Commodity Summaries 2020
																			0	Global		Best estimate, based on EU 2017 and USGS MCS 2021
57	Lanthanum	La	Fluid cracking catalysts	Glass & ceramic	Batteries	Polishing powders	Metal (excl. batteries)	Lighting													average 2010-2014
			0.67	0.13	0.1	0.05	0.03	0.02											0.15	E.U.		European Commission, 2017. Study on the review of the list of critical raw materials—Critical raw materials factsheets. European Commission, Brussels. ISBN: 978-92-79-72119-9. 10.2873/398823.
			Catalysts	Ceramics and glass	Polishing compounds
			n/a	n/a	n/a														0	U.S.		USGS Mineral Commodity Summaries 2021
			Petroleum refining	Battery alloys	Polishing powders	Metal alloys	Glass additives	Ceramics	Phosphors	Auto catalysts	Other
			0.33	0.19	0.11	0.09	0.09	0.06	0.04	0.02	0.07								0.28	Global	2015	Guyonett et al. (2015) https://doi.org/10.1016/j.jclepro.2015.04.123
																			0.28	Global		Best estimate, based on Guyonett et al. (2015)
58	Cerium	Ce	Auto catalyists	Glass & ceramic	Polishing powders	Fluid cracking catalysts	Metal (excl. batteries)	Batteries	Lighting												average 2010-2014
			0.35	0.33	0.11	0.08	0.06	0.06	0.01										0.13	E.U.		European Commission, 2017. Study on the review of the list of critical raw materials—Critical raw materials factsheets. European Commission, Brussels. ISBN: 978-92-79-72119-9. 10.2873/398823.
			Auto catalyists	Glass additives	Polishing powders	Metal alloys	Battery alloys	Petroleum refining	Ceramics	Phosphors	Other
			0.24	0.18	0.17	0.14	0.08	0.03	0.03	0.02	0.1								0.22	Global	2015	Guyonett et al. (2015) https://doi.org/10.1016/j.jclepro.2015.04.123
																			0.22	Global		Best estimate, based on Guyonett et al. (2015)
59	Praseo-dymium	Pr	Magnets	Ceramics	Batteries	Metal (excluding batteries)	Catalysts	Polishing powders	Glass	Other											average 2010-2014
			0.24	0.15	0.12	0.11	0.1	0.1	0.08	0.1									0.35	E.U.		European Commission, 2017. Study on the review of the list of critical raw materials—Critical raw materials factsheets. European Commission, Brussels. ISBN: 978-92-79-72119-9. 10.2873/398823.
			Magnets	Ceramics	Metal alloys	Battery alloys	Polishing powders	Auto catalysts	Glass additives	Other
			0.38	0.14	0.13	0.1	0.08	0.05	0.02	0.1									0.61	Global	2015	Guyonett et al. (2015) https://doi.org/10.1016/j.jclepro.2015.04.123
																			0.61	Global		Best estimate, based on Guyonett et al. (2015)
60	Neodymium	Nd	Magnets	Batteries	Ceramics	Metal (excl. batteries)	Glass	Catalysts	Lasers	Other											average 2010-2014
			0.37	0.13	0.11	0.12	0.08	0.06	0.03	0.1									0.49	E.U.		European Commission, 2017. Study on the review of the list of critical raw materials—Critical raw materials factsheets. European Commission, Brussels. ISBN: 978-92-79-72119-9. 10.2873/398823.
			Magnets	Metal alloys	Battery alloys	Ceramics	Auto catalysts	Glass additives	Other
			0.52	0.13	0.09	0.09	0.02	0.02	0.12										0.74	Global	2015	Guyonett et al. (2015) https://doi.org/10.1016/j.jclepro.2015.04.123
																			0.74	Global		Best estimate, based on Guyonett et al. (2015)
62	Samarium	Sm	Magnets	Medical & optical applications																	average 2010-2014
			0.97	0.03															0.97	E.U.		European Commission, 2017. Study on the review of the list of critical raw materials—Critical raw materials factsheets. European Commission, Brussels. ISBN: 978-92-79-72119-9. 10.2873/398823.
			Magnets	Other uses
			0	1															0	Global	2015	Guyonett et al. (2015) https://doi.org/10.1016/j.jclepro.2015.04.123
																			0.97	Global		Best estimate, based on EU 2017
63	Europium	Eu	Phosphors
			1																0	Global	2015	Guyonett et al. (2015) https://doi.org/10.1016/j.jclepro.2015.04.123
			Glass prodution	Phosphors	Nuclear applications	Catalysts	Ceramic production
			0.31	0.27	0.23	0.12	0.07												0	Global	2020	Grand View Research (2017): https://www.grandviewresearch.com/industry-analysis/europium-market
																			0	Global		Best estimate, based on Guyonett et al. (2015)
64	Gadolinium	Gd	Garnets	Lasers	MRIs	Magnets	Other uses
			n/a	n/a	n/a	n/a	n/a												0.05	U.S.	2017	USGS 2017 Minerals Yearbook (Rare Earths)
			Other uses
			1																0	E.U.	2015	Guyonnet et al. (2015) https://doi.org/10.1016/j.jclepro.2015.04.123
																			0.04	U.S.		Best estimate, based on USGS 2017
65	Terbium	Tb	Phosphors	Magnets
			0.56	0.44															0.44	E.U.	2015	Guyonnet et al. (2015) https://doi.org/10.1016/j.jclepro.2015.04.123
																			0.44	E.U.		Guyonnet et al. (2015) https://doi.org/10.1016/j.jclepro.2015.04.123
66	Dysprosium	Dy	Magnets																		average 2010-2014
			1																1	E.U.		European Commission, 2017. Study on the review of the list of critical raw materials—Critical raw materials factsheets. European Commission, Brussels. ISBN: 978-92-79-72119-9. 10.2873/398823.
			Magnets
			1																1	Global	2015	Guyonett et al. (2015) https://doi.org/10.1016/j.jclepro.2015.04.123
																			1	Global		Best estimate, based on EU 2017
67	Holmium	Ho	Lasers	Optical spectrophotometers	Magnets
			n/a	n/a	n/a														0.05	U.S.	2017	USGS 2017 Minerals Yearbook (Rare Earths)
																			0.05
68	Erbium	Er	Glass doping agents	Lasers and optics	Vanadium alloys	Neutron absorption in the nuclear industry
			0.65	0.22	0.08	0.05													0.08	Global	2020	Avalon Advanced Materials https://www.avalonadvancedmaterials.com/rare_metals/erbium
																			0.08	Global		Avalon Advanced Materials
69	Thulium	Tm	Lasers	X-ray machines	Alloys
			0.8	19	0.01														0.01	Global		NGP Asia (2008) https://doi.org/10.1038/asiamat.2008.51
																			0.01	Global		NGP Asia
70	Ytterbium	Yb	Lasers	Catalysts	Superconductors	Steel alloys
			n/a	n/a	n/a	0.02													0.02	Global		AZO Materials (2021) https://www.azom.com/article.aspx?ArticleID=7950
																			0.02	Global		AZO Materials
71	Lutetium	Lu	Garnets	Catalysts	Cancer treatment
			n/a	n/a	n/a														0	Global		AZO Materials (2021) https://www.azom.com/article.aspx?ArticleID=7921
																			0	Global		AZO Materials
72	Hafnium	Hf	Base metals	Machinery parts	Chemical products	Optics	General electronics														average 2010-2014
			0.45	0.26	0.13	0.11	0.05												0.76	Global		European Commission, 2017. Study on the review of the list of critical raw materials—Critical raw materials factsheets. European Commission, Brussels. ISBN: 978-92-79-72119-9. 10.2873/398823.
73	Tantalum	Ta	Capacitors	Superalloys	Sputtering targets	Chemicals	Mill products	Carbides													average 2010-2014
			0.33	0.22	0.17	0.11	0.09	0.08											0.39	Global		European Commission, 2017. Study on the review of the list of critical raw materials—Critical raw materials factsheets. European Commission, Brussels. ISBN: 978-92-79-72119-9. 10.2873/398823.
			0.4	0.21	0.12	0.06	0.11	0.1											0.42	Global	2012	Roskill 2013 in Minor Metals Conference. In: Factsheet Niobium and Tantalum MSP-REFRAM 2017. https://prometia.eu/wp-content/uploads/2021/01/NIOBIUM-TANTALUM-v02.pdf
																			0.42	Global		Best estimate, based on Roskill 2013
74	Tungsten	W	Mill and cutting tools	Mining and construction tools	Other wear tools	Catalysts and pigments	High speed steel applications	Lighting and electronic uses	Aeronautics and energy uses	Other											average 2010-2014
			0.31	0.21	0.17	0.07	0.07	0.06	0.05	0.06									0.81	E.U.		European Commission, 2017. Study on the review of the list of critical raw materials—Critical raw materials factsheets. European Commission, Brussels. ISBN: 978-92-79-72119-9. 10.2873/398823.
			Cemented carbide parts		Alloys & steels	Mill products	Others
			0.72		0.09	0.08	0.11													Europe	2010	International Tungsten Industry Association. In: Factsheet Tungsten. MSP-REFRAM 2017. https://prometia.eu/wp-content/uploads/2021/01/TUNGSTEN.pdf
			alloy	non-alloy
			0.63	0.09															0.8	Europe	2010	Estimate, based on ITIA (2017)
			Cemented carbide parts		Alloys & specialty steels	Electrodes, filaments, wires, and other components	Chemicals
			0.59		n/a	n/a	n/a													U.S.	2020	USGS Mineral Commodity Summaries 2021
																			0.8	Global		Best estimate, based on EU 2017 and ITIA (2017)
75	Rhenium	Re	Electrical	Chemical	Electrochemical	Other															average 2010-2014
			0.61	0.17	0.15	0.07													0.61	Global		European Commission, 2017. Study on the review of the list of critical raw materials—Critical raw materials factsheets. European Commission, Brussels. ISBN: 978-92-79-72119-9. 10.2873/398823.
			Aerospace superalloys	Gas turbine	Catalysts	Automotive	Oil/Gas	Tools	Other
			0.59	0.12	0.14	0.05	0.01	0.01	0.08										0.78	Global	2011	Factsheet Rhenium. MSP-REFRAM, 2017. https://prometia.eu/wp-content/uploads/2021/01/RHENIUM.pdf
			Super alloys	Catalysts	Other
			0.7	0.15	0.15														0.7	Global		Best estimate, based on EU 2017 and MSP-REFRAM 2017
76	Osmium	Os	Electron microscopy	Chemical	Others (alloying agent)
			n/a	n/a	n/a																	Graedel, T. E., E. M. Harper, N. T. Nassar, and B. K. Reck. 2015. On the materials basis of modern society. Proceedings of the National Academy of Sciences of the United States of America 112(20): 6295-6300
																			0.2	Global		Best estimate, based on Graedel et al. (2015)
77	Iridium	Ir	Electrical	Electrochemical		Chemical	Others
			0.43	0.27		0.07	0.23												0.43	Global	2015	European Commission, 2017. Study on the review of the list of critical raw materials—Critical raw materials factsheets. European Commission, Brussels. ISBN: 978-92-79-72119-9. 10.2873/398823.
			0.15	0.25		0.21	0.4												0.15	Global	2012	Johnson Matthey (2013) Platinum 2013 (Johnson Matthey, Royston, United Kingdom). In Graedel, T. E., E. M. Harper, N. T. Nassar, and B. K. Reck. 2015. On the materials basis of modern society. Proceedings of the National Academy of Sciences of the United States of America 112(20): 6295-6300
			0.24	0.27		0.09	0.41														2018	PGM Market Report 2020, page 35. Johnson Matthey 2020. https://www.statista.com/statistics/592862/demand-for-iridium-worldwide-by-application/
				alloy	non-alloy
				0.1215	0.1485														0.3615	Global	2018	Estimate, based on PGM Market Report (2020)
			Electrical	Electrochemial	Automotive		Others
			0.31	0.26	0.13		0.3													Global	2020	S&P Global, https://www.spglobal.com/platts/en/market-insights/latest-news/metals/031921-iridium-hits-all-time-high-of-6000oz-on-supply-issues-strong-demand
					alloy	non-alloy
					0.0429	0.0871													0.3529	Global		Estimate, based on S&P Global (2021)
																			0.3529	Global		Best estimate, based on S&P Global (2021) and PGM Market Report (2020)
78	Platinum	Pt	Autocatalyists	Jewellery	Chemical	Investment	Electrical	Petroleum	Glass manufacture	Medical	Others
			0.41	0.33	0.07	0.05	0.03	0.02	0.02	0.02	0.05									Global	2015	European Commission, 2017. Study on the review of the list of critical raw materials—Critical raw materials factsheets. European Commission, Brussels. ISBN: 978-92-79-72119-9. 10.2873/398823.
											alloy	non-alloy
											0.03	0.02							0.06	Global
79	Gold	Au	Jewelry	Electronics	Dental & medical devices	Others															average 2010-2014
			0.83	0.11	0.02	0.04													0.85	Global		European Commission, 2017. Study on the review of the list of critical raw materials—Non-critical raw materials factsheets. European Commission, Brussels. ISBN 978-92-79-72118-2. 10.2873/49178.
			Jewelry	Investment ("gold-based exchange-traded funds")	Physical bar	Coins & Medals	Central banks, etc	Electrical & electronics	Others
			0.3	0.34	0.12	0.09	0.07	0.06	0.02										0.39	Global		USGS Mineral Commodity Summaries 2021
80	Mercury	Hg	Dental amalgam	Relays, sensors, switches, valves		Formulated products (buffers, catalysts, fixatives, vaccination uses)	Bulbs, lamps, lighting	Batteries
			0.47	0.35		0.09	0.08	0.01												U.S.		USGS mineral yearbook 2021
				alloy	non-alloy
				0.1155	0.2345														0.5855			Best estimate, based on USGS MYB 2021
81	Thallium	Tl	Medical use (radioisotope Tl-201)	Activator in gamma radiation detection equipment	Thallium-barium-calcium-copper-oxide high-temperature superconductor used in filters for wireless communication	Lenses, prisms, windows for IR detection & transmission equipment	Tl-As-Se crystal filters for light diffraction in acousto-optical measuing devices	Thallium in mercury alloys for low-temperature measurements	Glass additive	Catalysts	Component in high-density liquids for gravity separation of minerals									U.S.		USGS Mineral Commodity Summaries 2021
								<5%											0.05	Global		Best estimate, based on USGS MCS 2021
82	Lead	Pb	Batteries	Lead compounds	Rolled and extruded products	Shots/ammunitions	Alloys	Cable sheathing	Others	Pigments & other compounds
			0.85	0.06	0.04	0.01	0.01	0.01	0.02	NA									0.02	Global	2012	European Commission, 2017. Study on the review of the list of critical raw materials—Non-critical raw materials factsheets. European Commission, Brussels. ISBN 978-92-79-72118-2. 10.2873/49178.
			0.8	NA	0.06	0.03	0.02	0.01	0.03	0.05									0.05			International Lead and Zinc Study Group. https://www.ilzsg.org/static/enduses.aspx?from=1. Accessed June 7, 2021
			0.86	0.05	0.07	0.01	0.01												0.02	Global	2019	USGS based on Statista. Distribution of lead consumption worldwide in 2019, by end use. https://www.statista.com/statistics/891778/distribution-of-global-lead-consumption-by-end-use/. Accessed June 7, 2021
83	Bismuth	Bi	Chemicals	Fusible alloys	Metallurgical additives and others
			0.62	0.28	0.1														0.38	Global		European Commission, 2017. Study on the review of the list of critical raw materials—Critical raw materials factsheets. European Commission, Brussels. ISBN: 978-92-79-72119-9. 10.2873/398823.
92	Uranium	U	Energy production	Ballast for airplanes
			0.95	0.05															0	Global	2021	Royal Society of Chemistry (2021) https://www.rsc.org/periodic-table/element/92/uranium#:~:text=Uranium%20is%20a%20very%20important,electricity%20in%20nuclear%20power%20stations.&text=Uranium%20is%20also%20used%20by,uranium%2D235%20than%20natural%20uranium.
																			0	Global		Best estimate, based on Royal Society of Chemistry

## Sheet: Recycling rate update
This section reports our best estimates for the end-of-life recycling rates of several elements (Be, Ti metal, V, Cr, Bb, Ag, Cd, In, Sn, Au, Hg) that required either updating or further clarification compared to the original UNEP 2011 report (UNEP. Recycling rates of metals: A status report, A Report of the Working Group on the Global Metal Flows to the International Resource Panel. (eds Graedel…
Atomic Number	Element	Symbol	Market share	End-of-life recycling rate	Sector	Reference
4	Beryllium	Be	0.64	0.3	industrial, aerospace, telecom infrastructure, energy
			0.15	0.1	consumer electronics, semiconductor applic.
			0.21	0.01	auto, other
			1	0.2091	Total EOL-RR (informed estimate)
22	Titanium metal	Ti	0.8	0.8	aerospace
			0.2	0.3	others
			1	0.7	Total EOL-RR (informed estimate)
23	Vanadium	V	0.91	0.05	Steels: HSLA, alloy steels, stainless steels
			0.03	0.15	superalloys
			0.02	0	cast iron
			0.03	0	chemicals
			0.01	0	energy storage
			1	0.05	Total EOL-RR (informed estimate)	Petranikova, M., A. H. Tkaczyk, A. Bartl, A. Amato, V. Lapkovskis, and C. Tunsu. 2020. Vanadium sustainability in the context of innovative recycling and sourcing development. Waste Management 113: 521-544.
24	Chromium	Cr	0.3996	0.7	Metallurical grade austenitic stainless steels
			0.3404	0.7	Metallurical grade ferritic stainless steels
			0.19	0.05	alloy steels
			0.03	0	chemical grade
			0.03	0	foundry
			0.01	0	refractory
			1	0.3626	Total EOL-RR (informed estimate)
41	Niobium	Nb	0.86	0.05	steels
			0.08	0.65	superalloys
			0.06	0	chemical
			1	0.095	Total EOL-RR (informed estimate)	Tkaczyk, A. H., A. Bartl, A. Amato, V. Lapkovskis, and M. Petranikova. 2018. Sustainability evaluation of essential critical raw materials: cobalt, niobium, tungsten and rare earth elements. Journal of Physics D: Applied Physics 51(20): 203001.
47	Silver	Ag	0.06	0.15	electronics
			0.13	0.55	industrial applications
			0.31	0.8	Jewellery, coins
			0.15	0.05	transportation
			0.35	0.05	other
			1	0.3535	Total EOL-RR (informed estimate)
48	Cadmium	Cd	0.75	0.3	NiCd batteries
			0.25	0.01	Others
			1	0.2275	Total EOL-RR (informed estimate)
49	Indium	In		0.05	Total EOL-RR (informed estimate)
50	Tin	Sn		0.3	Total EOL-RR (informed estimate)	based on Izard, C. F. and D. B. Muller. 2010. Tracking the devil's metal: Historical global and contemporary US tin cycles. Resources Conservation and Recycling 54(12): 1436-1441.
79	Gold	Au	0.3	0.93	Jewelry
			0.34	1	Investment ("gold-based exchange-traded funds")
			0.12	1	Physical bar
			0.09	0.95	Coins & Medals
			0.07	1	Central banks, etc
			0.06	0.13	Electrical & electronics
			0.02	0.05	Others
			1	0.9033	Total EOL-RR (informed estimate)
80	Mercury	Hg	0.47	0.4	dental amalgam
			0.35	0.7	relays/sensors/switches/valves
			0.09	0	Formulated products (buffers, catalysts, fixatives, vaccination uses)
			0.08	0.1	bulbs, lamps
			0.01	0.1	batteries
			1	0.442	Total EOL-RR (informed estimate)

## Sheet: Criticality designation lists
Atomic number	Symbol	Element	Critical in Australia	Critical in Canada	Critical in the European Union	Critical in Japan	Critical in the United States	Critical in how many regions?	Critical where?
1	H	Hydrogen						0	Not critical
2	He	Helium	x	x			x	3	United States and elsewhere
3	Li	Lithium	x	x	x	x	x	5	United States and elsewhere
4	Be	Beryllium	x		x	x	x	4	United States and elsewhere
5	B	Boron			x	x		2	Elsewhere
6	C	Carbon	x	x	x	x	x	5	United States and elsewhere
7	N	Nitrogen						0	Not critical
8	O	Oxygen						0	Not critical
9	F	Fluorine		x	x	x	x	4	United States and elsewhere
10	Ne	Neon						0	Not critical
11	Na	Sodium						0	Not critical
12	Mg	Magnesium	x	x	x	x	x	5	United States and elsewhere
13	Al	Aluminium		x	x		x	3	United States and elsewhere
14	Si	Silicon			x	x		2	Elsewhere
15	P	Phosphorus			x			1	Elsewhere
16	S	Sulfur						0	Not critical
17	Cl	Chlorine						0	Not critical
18	Ar	Argon						0	Not critical
19	K	Potassium		x			x	2	United States and elsewhere
20	Ca	Calcium						0	Not critical
21	Sc	Scandium	x	x	x	x	x	5	United States and elsewhere
22	Ti	Titanium	x	x	x	x	x	5	United States and elsewhere
23	V	Vanadium	x	x	x	x	x	5	United States and elsewhere
24	Cr	Chromium	x	x		x	x	4	United States and elsewhere
25	Mn	Manganese	x	x		x	x	4	United States and elsewhere
26	Fe	Iron						0	Not critical
27	Co	Cobalt	x	x	x	x	x	5	United States and elsewhere
28	Ni	Nickel		x		x		2	Elsewhere
29	Cu	Copper		x				1	Elsewhere
30	Zn	Zinc		x				1	Elsewhere
31	Ga	Gallium	x	x	x	x	x	5	United States and elsewhere
32	Ge	Germanium	x	x	x	x	x	5	United States and elsewhere
33	As	Arsenic					x	1	United States (only)
34	Se	Selenium				x		1	Elsewhere
35	Br	Bromine						0	Not critical
36	Kr	Krypton						0	Not critical
37	Rb	Rubidium				x	x	2	United States and elsewhere
38	Sr	Strontium			x	x	x	3	United States and elsewhere
39	Y	Yttrium	x	x	x	x	x	5	United States and elsewhere
40	Zr	Zirconium	x			x	x	3	United States and elsewhere
41	Nb	Niobium	x	x	x	x	x	5	United States and elsewhere
42	Mo	Molybdenum		x		x		2	Elsewhere
43	Tc	Technetium						0	Not critical
44	Ru	Ruthenium	x	x	x	x	x	5	United States and elsewhere
45	Rh	Rhodium	x	x	x	x	x	5	United States and elsewhere
46	Pd	Palladium	x	x	x	x	x	5	United States and elsewhere
47	Ag	Silver						0	Not critical
48	Cd	Cadmium						0	Not critical
49	In	Indium	x	x	x	x	x	5	United States and elsewhere
50	Sn	Tin		x			x	2	United States and elsewhere
51	Sb	Antimony	x	x	x	x	x	5	United States and elsewhere
52	Te	Tellurium		x		x	x	3	United States and elsewhere
53	I	Iodine						0	Not critical
54	Xe	Xenon						0	Not critical
55	Cs	Caesium		x		x	x	3	United States and elsewhere
56	Ba	Barium			x	x	x	3	United States and elsewhere
57	La	Lanthanum	x	x	x	x	x	5	United States and elsewhere
58	Ce	Cerium	x	x	x	x	x	5	United States and elsewhere
59	Pr	Praseodymium	x	x	x	x	x	5	United States and elsewhere
60	Nd	Neodymium	x	x	x	x	x	5	United States and elsewhere
61	Pm	Promethium	x	x	x	x	x	5	United States and elsewhere
62	Sm	Samarium	x	x	x	x	x	5	United States and elsewhere
63	Eu	Europium	x	x	x	x	x	5	United States and elsewhere
64	Gd	Gadolinium	x	x	x	x	x	5	United States and elsewhere
65	Tb	Terbium	x	x	x	x	x	5	United States and elsewhere
66	Dy	Dysprosium	x	x	x	x	x	5	United States and elsewhere
67	Ho	Holmium	x	x	x	x	x	5	United States and elsewhere
68	Er	Erbium	x	x	x	x	x	5	United States and elsewhere
69	Tm	Thulium	x	x	x	x	x	5	United States and elsewhere
70	Yb	Ytterbium	x	x	x	x	x	5	United States and elsewhere
71	Lu	Lutetium	x	x	x	x	x	5	United States and elsewhere
72	Hf	Hafnium	x		x	x	x	4	United States and elsewhere
73	Ta	Tantalum	x	x	x	x	x	5	United States and elsewhere
74	W	Tungsten	x	x	x	x	x	5	United States and elsewhere
75	Re	Rhenium	x			x	x	3	United States and elsewhere
76	Os	Osmium	x	x	x	x	x	5	United States and elsewhere
77	Ir	Iridium	x	x	x	x	x	5	United States and elsewhere
78	Pt	Platinum	x	x	x	x	x	5	United States and elsewhere
79	Au	Gold						0	Not critical
80	Hg	Mercury						0	Not critical
81	Tl	Thallium				x		1	Elsewhere
82	Pb	Lead						0	Not critical
83	Bi	Bismuth	x	x	x	x	x	5	United States and elsewhere
84	Po	Polonium						0	Not critical
85	At	Astatine						0	Not critical
86	Rn	Radon						0	Not critical
87	Fr	Francium						0	Not critical
88	Ra	Radium						0	Not critical
89	Ac	Actinium						0	Not critical
90	Th	Thorium						0	Not critical
91	Pa	Protactinium						0	Not critical
92	U	Uranium		x			x	2	United States and elsewhere
93	Np	Neptunium						0	Not critical
94	Pu	Plutonium						0	Not critical
95	Am	Americium						0	Not critical
96	Cm	Curium						0	Not critical
97	Bk	Berkelium						0	Not critical
98	Cf	Californium						0	Not critical
99	Es	Einsteinium						0	Not critical
100	Fm	Fermium						0	Not critical
101	Md	Mendelevium						0	Not critical
102	No	Nobelium						0	Not critical
103	Lr	Lawrencium						0	Not critical
104	Rf	Rutherfordium						0	Not critical
105	Db	Dubnium						0	Not critical
106	Sg	Seaborgium						0	Not critical
107	Bh	Bohrium						0	Not critical
108	Hs	Hassium						0	Not critical
109	Mt	Meitnerium						0	Not critical
110	Ds	Darmstadtium						0	Not critical
111	Rg	Roentgenium						0	Not critical
112	Cn	Copernicium						0	Not critical
113	Nh	Nihonium						0	Not critical
114	Fl	Flerovium						0	Not critical
115	Mc	Moscovium						0	Not critical
116	Lv	Livermorium						0	Not critical
117	Ts	Tennessine						0	Not critical
118	Og	Oganesson						0	Not critical
					Also: coking coal, natural rubber
